# Supplementary material for: Regulation of root growth and elongation in wheat
Source: Front Plant Sci. 2024 May 21;15:1397337. doi: 10.3389/fpls.2024.1397337 (PMC11148372; doi:10.3389/fpls.2024.1397337)
Supplement: Supplementary file 1 [file Table_1.xlsx]

## Sheet: Sheet1
Root traits	Class type population	No. of QTLs	Size	Citation	DOI
RDW	Double haploid	4	120	(Ayalew et al., 2017)	10.1007/s10681-017-1914-4
RDW, TRL	RIL	13	104	(Luo et al., 2021)	10.1007/s00122-021-03872-5
RDW, RSA, RSR, RV, SAL, SASA, SAVol, SLL, SLSA, SLVol, TRL	Double haploid	32	199	(Bai et al., 2013)	https://doi.org/10.1093/jxb/ert041
TRB, TRL	RIL	7	130	(Ballesteros et al., 2015)	10.1007/s10681-014-1184-3
AWSDW, BWSDW, RDW	Double haploid	21	161	(Botwright Acuña et al., 2014)	10.1007/s11032-014-0063-x
RGA, TRN	Double haploid	11	184	(Christopher et al., 2013)	10.1007/s00122-013-2074-0.
RDW, TRL	Double haploid	18	90	(Czyczyło-Mysza et al., 2014)	https://doi.org/10.2478/s11535-013-0273-y
DRW, LRL, RPR, RSR, SRW, TRL	RIL	12	168	(Ehdaie et al.,2016)	10.1007/s10681-016-1670-x
DRR, RAH, RER, SRN	DH	7	103	(Hamada et al., 2011)	10.1007/s11104-011-1075-5
ARD, CRS, FRK, RSA, RV, TIP, TRL	BC	32	177	(Hamada et al., 2011)	10.1007/s11104-011-1075-5
RRGI, TRL	F2	3	100	(Lehisa et al., 2014)	https://doi.org/10.1016/j.jplph.2013.10.001
MaxRL, PRA, SRA, SRN, TRL	DH	46	150	(Kabir et al.,2015)	10.1007/s10681-015-1495-z
ARL, LRN, PRD, PRL, RDW, RGA, RSR, RT6, RV, SRA, TRD, TRL, TRN	RIL	41	176	(Maccaferri et al., 2015)	10.1111/pbi.12288
RV, SRA, TIP, TRL	RIL	57	123	(Petrarulo et al., 2015)	10.1007/s00438-014-0957-7
LatRL, MaxRL, RDW	RIL	35	142	(Ren et al., 2017)	https://doi.org/10.3389/fpls.2017.02096
REW, RFW, RSR	RIL	31	131	(Sun et al., 2013)	10.1007/s10681-012-0834-6
LRL, RDW	RIL	38	229	(Xie et al., 2017)	https://doi.org/10.1093/aob/mcx001
LRL, RDW	RIL	17	302	(Xie et al., 2017)	https://doi.org/10.1093/aob/mcx001
RFW, RD	RIL, F2	19	----	(Liu et al., 2020)	https://doi.org/10.1016/S2095-3119(19)62825-X
ARD, Average Root Diameter ; ARL, Average Root Length; ARN, Axial Root Number; AWSDW, Above Wax Seminal Dry Weight; BWSDW, Below-Wax Seminal Dry Weight; CRS, Number of Root Crossings; DRR, Deep root ratio; FRK, Number of Root Forks; LRL, Longest root length; LRN, Number of lateral roots; MaxRL, Maximum root length
MRL, Main root length; PRA, Project root area; PRD, Primary root diameter; PRL, Primary root length; RAH, Root Angle in response to Hydrotropism; RDW, Root dry weight; RER, Root elongation rate; RGA, Root growth angle; RHL, Root hair length; RKC, Root K content/plant; RKUE, Root K utilization efficiency; RNC, Root N content/plant; RP, Root penetration; RPC, Root P content/plant; RPR, Root plant b…
RPUE, Root P utilization efficiency; RRGI, Relative Root Growth Inhibition; RSA, Root surface area; RSR, Root shoot ratio; RT6, Presence of the sixth asymmetric seminal root; RV, Root volume; SAL, Seminal axes length; SASA, Seminal axes surface area; SAVol, Seminal axes volume; SLL, Seminal lateral root length; SLSA, Seminal lateral root surface area
SLVol, Seminal lateral roots volume; SRA, Seminal root angle; SRN, Seminal Root Number; SRW, Shallow root weight; TIP, Number of root tips; TRB, Total root biomass; TRD, Total root diameter; TRL, Total Root length; TRN, Total root number.
